# Supplementary material for: The identification of metabolites from gut microbiota in HPV infection via network pharmacology
Source: PLoS One. 2026 Apr 10;21(4):e0346716. doi: 10.1371/journal.pone.0346716 (PMC13068282; doi:10.1371/journal.pone.0346716)
Supplement: S1 Data — S1 Table. Gene Ontology (GO) enrichment analysis of key target genes. S2 Table. KEGG pathway enrichment analysis of key target genes. S3 Table. Toxicological properties of the metabolites from the gut microbiota. All data were predicted using the ADMETlab 3.0 platform. For the classification endpoints, the prediction probability values are transformed into six symbols: 0–0.1 (---), 0.1–0.3 (--), 0.3–0.5 (-), 0.5–0.7 (+), 0.7–0.9 (++), and 0.9–1.0 (+++). S1 File. Abbreviations. (ZIP) [file pone.0346716.s001.zip]

Archive with 20 entries (19 files):
- Supporting Information/
- __MACOSX/._Supporting Information
- Supporting Information/.~S3 Table.xlsx
- __MACOSX/Supporting Information/._.~S3 Table.xlsx
- Supporting Information/S1 Fig.tif
- __MACOSX/Supporting Information/._S1 Fig.tif
- Supporting Information/S1 Table.xlsx
- __MACOSX/Supporting Information/._S1 Table.xlsx
- Supporting Information/.DS_Store
- __MACOSX/Supporting Information/._.DS_Store
- Supporting Information/.~S1 Table.xlsx
- __MACOSX/Supporting Information/._.~S1 Table.xlsx
- Supporting Information/S3 Table.xlsx
- __MACOSX/Supporting Information/._S3 Table.xlsx
- Supporting Information/.~S2 Table.xlsx
- __MACOSX/Supporting Information/._.~S2 Table.xlsx
- Supporting Information/S2 Table.xlsx
- __MACOSX/Supporting Information/._S2 Table.xlsx
- Supporting Information/S1 File.docx
- __MACOSX/Supporting Information/._S1 File.docx
