# Supplementary material for: The identification of metabolites from gut microbiota in HPV infection via network pharmacology
Source: PLoS One. 2026 Apr 10;21(4):e0346716. doi: 10.1371/journal.pone.0346716 (PMC13068282; doi:10.1371/journal.pone.0346716)
Supplement: S1 Data — S1 Table. Gene Ontology (GO) enrichment analysis of key target genes. S2 Table. KEGG pathway enrichment analysis of key target genes. S3 Table. Toxicological properties of the metabolites from the gut microbiota. All data were predicted using the ADMETlab 3.0 platform. For the classification endpoints, the prediction probability values are transformed into six symbols: 0–0.1 (---), 0.1–0.3 (--), 0.3–0.5 (-), 0.5–0.7 (+), 0.7–0.9 (++), and 0.9–1.0 (+++). S1 File. Abbreviations. (ZIP) [file pone.0346716.s001.zip › Supporting Information/S1 Table.xlsx]

## Sheet: Sheet1
Subgroup	Term description	Observed gene count	Strength	Signal	False discovery rate	Matching proteins in network
Biological process	Response to lipopolysaccharide	20	1.47	3.78	7.37e-21	MAPK1, NFKB1, CYP27B1, MAPK14, IL1B, NOS3, FOS, CXCL8, CASP3, NLRP3, TLR9, PTGS2, TLR4, CYP1A1, MAPK8, RELA, IL6, HDAC2, IDO1, AKT1
Biological process	Cellular response to reactive oxygen species	12	1.67	3.56	3.07e-14	MAPK1, EGFR, NOS3, FOS, NQO1, JUN, MAPK8, NFE2L2, RELA, IL6, HDAC2, AKT1
Biological process	Cellular response to chemical stress	17	1.46	3.4	2.12e-17	MAPK1, EGFR, PPARG, NOS3, FOS, CASP3, NQO1, NLRP3, PTGS2, JUN, G6PD, MAPK8, NFE2L2, RELA, IL6, HDAC2, AKT1
Biological process	Response to reactive oxygen species	13	1.55	3.25	3.63e-14	MAPK1, EGFR, NOS3, FOS, CASP3, NQO1, JUN, MAPK8, NFE2L2, RELA, IL6, HDAC2, AKT1
Biological process	Cellular response to lipopolysaccharide	13	1.48	2.99	1.51e-13	MAPK1, NFKB1, MAPK14, IL1B, NOS3, CXCL8, NLRP3, TLR9, TLR4, MAPK8, RELA, IL6, AKT1
Cellular component	NF-kappaB p50/p65 complex	2	2.66	0.72	0.0114	NFKB1, RELA
Cellular component	Transcription factor AP-1 complex	2	2.26	0.67	0.0148	FOS, JUN
Cellular component	Membrane raft	7	1	0.66	0.0042	MAPK1, CTSD, EGFR, APP, NOS3, CASP3, PTGS2
Cellular component	Transcription regulator complex	9	0.9	0.64	0.0033	AHR, PPARG, FOS, JUN, HDAC1, NFE2L2, RELA, HDAC9, HDAC2
Cellular component	Ruffle	5	1.11	0.57	0.0141	CDK6, EGFR, PAK1, RAC1, TLR4
Molecular function	Heme binding	8	1.42	1.69	9.45e-07	CYP27B1, NOS3, CYP1A2, PTGS2, CYP1A1, IDO1, CYP2D6, CYP3A4
Molecular function	RNA polymerase II-specific DNA-binding transcription factor binding	12	1.19	1.66	3.01e-08	MAPK14, AHR, PPARG, FOS, HNF4A, GSK3B, JUN, HDAC1, NFE2L2, RELA, HDAC9, HDAC2
Molecular function	Transcription coregulator binding	7	1.45	1.6	3.28e-06	NFKB1, AHR, PPARG, FOS, HDAC1, NFE2L2, RELA
Molecular function	Oxidoreductase activity, acting on paired donors, with incorporation or reduction of molecular oxygen, NAD(P)H as one donor, and incorporation of one atom of oxygen ; (NAD(P)H-dependent monooxygenase activity)	5	1.76	1.58	1.81e-05	CYP27B1,NOS3,CYP1A1,CYP2D6,CYP3A4
Molecular function	DNA-binding transcription factor binding	13	1.09	1.5	3.16e-08	MAPK14,AHR,PPARG,FOS,HNF4A,GSK3B,NLRP3,JUN,HDAC1,NFE2L2,RELA,HDAC9,HDAC2
