# Supplementary material for: The identification of metabolites from gut microbiota in HPV infection via network pharmacology
Source: PLoS One. 2026 Apr 10;21(4):e0346716. doi: 10.1371/journal.pone.0346716 (PMC13068282; doi:10.1371/journal.pone.0346716)
Supplement: S1 Data — S1 Table. Gene Ontology (GO) enrichment analysis of key target genes. S2 Table. KEGG pathway enrichment analysis of key target genes. S3 Table. Toxicological properties of the metabolites from the gut microbiota. All data were predicted using the ADMETlab 3.0 platform. For the classification endpoints, the prediction probability values are transformed into six symbols: 0–0.1 (---), 0.1–0.3 (--), 0.3–0.5 (-), 0.5–0.7 (+), 0.7–0.9 (++), and 0.9–1.0 (+++). S1 File. Abbreviations. (ZIP) [file pone.0346716.s001.zip › Supporting Information/S3 Table.xlsx]

## Sheet: Sheet1
Metabolites	hERG blockers	DILI	H-HT	Rat Oral Acute Toxicity	Skin sensitization	Carcinogenicity	Genotoxicity	Ames
Butyrate	---	--	-	--	+	-	---	--
Propionate	---	-	-	-	+	-	--	-
Acetate	---	+	-	--	+	-	--	--
Succinate	---	--	-	--	--	-	--	--
3-Indolepropionic acid	---	-	+	--	-	-	-	-
P-Cresol sulfate	---	++	-	---	++	-	+	--
Genipin	---	+	+	--	++	+	+	++
Trimethylamine oxide	---	---	+	++	-	++	+++	--
Indoxyl sulfate	---	+++	+	--	++	-	+++	--
Phenylacetylglutamine	---	-	-	--	++	--	+++	--
Hydroquinone	--	--	-	+	+++	++	+++	+
Vancomycin	---	+++	+++	--	+++	---	+++	---
10-keto-12Z-octadecenoic acid	---	---	--	---	+++	---	+++	---
