# Supplementary material for: The identification of metabolites from gut microbiota in HPV infection via network pharmacology
Source: PLoS One. 2026 Apr 10;21(4):e0346716. doi: 10.1371/journal.pone.0346716 (PMC13068282; doi:10.1371/journal.pone.0346716)
Supplement: S1 Data — S1 Table. Gene Ontology (GO) enrichment analysis of key target genes. S2 Table. KEGG pathway enrichment analysis of key target genes. S3 Table. Toxicological properties of the metabolites from the gut microbiota. All data were predicted using the ADMETlab 3.0 platform. For the classification endpoints, the prediction probability values are transformed into six symbols: 0–0.1 (---), 0.1–0.3 (--), 0.3–0.5 (-), 0.5–0.7 (+), 0.7–0.9 (++), and 0.9–1.0 (+++). S1 File. Abbreviations. (ZIP) [file pone.0346716.s001.zip › Supporting Information/S2 Table.xlsx]

## Sheet: Sheet1
KEGG description	Signal	False discovery rate（FDR）	Targets
TNF signaling pathway	4.86	9.15E-12	NFKB1, IL1B, CASP3, PTGS2, JUN, IL6, AKT1
Measles	4.51	1.9E-11	NFKB1, IL1B, CASP3, JUN, TLR4, IL6, AKT1
Pertussis	4.78	7.94E-11	NFKB1, IL1B, CASP3, JUN, TLR4, IL6
Toll-like receptor signaling pathway	4.38	1.69E-10	NFKB1, IL1B, JUN, TLR4, IL6, AKT1
C-type lectin receptor signaling pathway	4.37	1.69E-10	NFKB1, IL1B, PTGS2, JUN, IL6, AKT1
IL-17 signaling pathway	4.47	1.69E-10	NFKB1, IL1B, CASP3, PTGS2, JUN, IL6
AGE-RAGE signaling pathway in diabetic complications	4.41	1.69E-10	NFKB1, IL1B, CASP3, JUN, IL6, AKT1
Chagas disease	4.41	1.69E-10	NFKB1, IL1B, JUN, TLR4, IL6, AKT1
Legionellosis	4.36	1.32E-09	NFKB1, IL1B, CASP3, TLR4, IL6
Inflammatory bowel disease	4.29	1.56E-09	NFKB1, IL1B, JUN, TLR4, IL6
